# Supplementary material for: Optical manipulation of sphingolipid biosynthesis using photoswitchable ceramides
Source: eLife. 2019 Feb 5;8:e43230. doi: 10.7554/eLife.43230 (PMC6386522; doi:10.7554/eLife.43230)
Supplement: Figure 4—source data 1. [file elife-43230-fig4-data1.xlsx]

## Sheet: Sheet1
	Fraction SM					10 uM cCer / 37 oC			Fraction SM as fraction of maximum
	caCer1		max	0.422488	0.441771	0.465439	0.456757		caCer1		max
	time (min)	UV-blue-UV	stdev	series 1	series 2	series 3	series 4		time (min)	blue-UV-blue	stdev	series 1	series 2	series 3	series 4
	1	0.0599242	0.0133676	0.0556802	0.0683358	0.0726496	0.043031		1	0.134194	0.0299354	0.131791	0.154686	0.156088	0.0942099
	5	0.143903	0.0177225	0.131034	0.160874	0.157349	0.126357		5	0.322252	0.0396872	0.31015	0.364156	0.338065	0.276639
	9	0.249571	0.0212978	0.229522	0.238113	0.278193	0.252456		9	0.558169	0.0476327	0.543264	0.538997	0.597701	0.552714
	11	0.311193	0.0250812	0.313996	0.317447	0.336658	0.276671		11	0.697707	0.056233	0.743208	0.718578	0.723313	0.605729
	15	0.307681	0.0243764	0.283491	0.319485	0.336026	0.291722		15	0.688708	0.0545637	0.671004	0.72319	0.721956	0.638681
	19	0.319214	0.0250932	0.294131	0.306363	0.351877	0.324486		19	0.714025	0.0561289	0.696188	0.693487	0.756012	0.710413
	21	0.36266	0.0355373	0.355122	0.405458	0.370316	0.319746		21	0.813503	0.0797155	0.84055	0.9178	0.795628	0.700035
	25	0.395453	0.0240436	0.372339	0.406643	0.423818	0.379013		25	0.885538	0.0538407	0.881301	0.920482	0.910577	0.829792
	29	0.446614	0.0188217	0.422488	0.441771	0.465439	0.456757		29	1	0.0421431	1	1	1	1
	caCer3		max	0.408575	0.450277	0.461149	0.429843		caCer3		max
	time (min)	UV-blue-UV	stdev	series 1	series 2	series 3	series 4		time (min)	blue-UV-blue	stdev	series 1	series 2	series 3	series 4
	1	0.0927424	0.00988117	0.0891003	0.0860553	0.107436	0.0883785		1	0.211943	0.0225813	0.218076	0.191117	0.232974	0.205606
	5	0.166061	0.00924929	0.1665	0.174785	0.153162	0.169799		5	0.38071	0.0212048	0.407514	0.388172	0.332132	0.395025
	9	0.244085	0.0165195	0.220212	0.245892	0.256136	0.254099		9	0.55791	0.037759	0.538976	0.54609	0.55543	0.591143
	11	0.293969	0.027422	0.266673	0.307351	0.276076	0.325774		11	0.672958	0.062775	0.65269	0.682582	0.598669	0.757891
	15	0.324619	0.0195753	0.30569	0.341451	0.309766	0.34157		15	0.743216	0.0448176	0.748186	0.758315	0.671727	0.794638
	19	0.349603	0.0348527	0.309883	0.349091	0.344651	0.394787		19	0.799887	0.0797425	0.758447	0.775281	0.747374	0.918445
	21	0.340125	0.0232532	0.316813	0.325567	0.350406	0.367712		21	0.77844	0.0532194	0.77541	0.723038	0.759854	0.855457
	25	0.377244	0.0482511	0.323445	0.425161	0.350378	0.409992		25	0.862369	0.110301	0.791643	0.944221	0.759794	0.953817
	29	0.437461	0.0232221	0.408575	0.450277	0.461149	0.429843		29	1	0.0530838	1	1	1	1
	cCer		max	0.0264889	0.0448274	0.0372793	0.0294889		cCer		max
	time (min)	UV-blue-UV	stdev	series 1	series 2	series 3	series 4		time (min)	blue-UV-blue	stdev	series 1	series 2	series 3	series 4
	1	0.002227	0.00199902	0.00520591	0.00143594	0.00135135	0.000914801		1	0.0739588	0.0663876	0.196531	0.0320326	0.0362493	0.0310218
	5	0.00190138	0.000243994	0.00161647	0.00198146	0.00219092	0.00181666		5	0.0564004	0.00723756	0.0610244	0.0442019	0.0587704	0.0616047
	9	0.00494703	0.00283355	0.00344779	0.00913498	0.00418822	0.00301711		9	0.13715	0.0785568	0.130159	0.203781	0.112347	0.102313
	11	0.00839837	0.00177058	0.00811255	0.0100653	0.00937969	0.00603589		11	0.246772	0.0520253	0.306262	0.224536	0.251606	0.204683
	15	0.0113504	0.00189158	0.0101817	0.0125463	0.00934452	0.013329		15	0.341729	0.0569503	0.384376	0.27988	0.250662	0.451999
	19	0.0182989	0.00533987	0.0147428	0.0251587	0.0198395	0.0134546		19	0.526561	0.153658	0.556565	0.561234	0.532185	0.456258
	21	0.0243216	0.00384531	0.0248595	0.0291557	0.0234061	0.0198648		21	0.722595	0.114245	0.938487	0.650399	0.627858	0.673635
	25	0.0258392	0.00253348	0.0249802	0.0252511	0.0236366	0.0294889		25	0.785095	0.0769769	0.943044	0.563297	0.634041	1
	29	0.0343719	0.00836548	0.0264889	0.0448274	0.0372793	0.0288918		29	0.994937	0.242149	1	1	1	0.97975
	caCer1		max	0.321085	0.26684	0.359159	0.341035		caCer1		max
	time (min)	blue-UV-blue	stdev	series 1	series 2	series 3	series 4		time (min)	blue-UV-blue	stdev	series 1	series 2	series 3	series 4
	1	0.0373115	0.00295006	0.0352404	0.0366913	0.0356727	0.0416415		1	0.117171	0.00926418	0.109754	0.137503	0.0993231	0.122103
	5	0.065697	0.00232536	0.0680093	0.0644261	0.0630885	0.0672641		5	0.206536	0.00731039	0.211811	0.241441	0.175656	0.197235
	9	0.0946074	0.00807595	0.0825176	0.0992802	0.0985991	0.0980325		9	0.29776	0.0254176	0.256996	0.372058	0.274528	0.287456
	11	0.123152	0.0155833	0.10626	0.116678	0.142843	0.126828		11	0.384451	0.0486474	0.330939	0.437258	0.397716	0.37189
	15	0.20334	0.0194728	0.196961	0.178705	0.216717	0.220977		15	0.633624	0.0606788	0.613425	0.669708	0.603403	0.647959
	19	0.274574	0.0369053	0.239151	0.250325	0.319623	0.289195		19	0.855211	0.114948	0.744821	0.938108	0.889921	0.847992
	21	0.307843	0.0418515	0.308101	0.24873	0.333505	0.341035		21	0.955066	0.129842	0.959563	0.93213	0.928572	1
	25	0.302352	0.0257519	0.321085	0.2646	0.307829	0.315893		25	0.943741	0.0803804	1	0.991604	0.857084	0.926276
	29	0.300216	0.0418925	0.274205	0.26684	0.359159	0.30066		29	0.933901	0.130318	0.853995	1	1	0.881609
	caCer3		max	0.206046	0.226879	0.215204	0.223053		cacer3		max
	time (min)	blue-UV-blue	stdev	series 1	series 2	series 3	series 4		time (min)	blue-UV-blue	stdev	series 1	series 2	series 3	series 4
	1	0.0449054	0.00726172	0.0386349	0.0427005	0.0553921	0.0428942		1	0.206353	0.0333697	0.187506	0.188209	0.257394	0.192305
	5	0.0640642	0.00309109	0.0676784	0.0611675	0.0655701	0.0618408		5	0.295001	0.0142337	0.328463	0.269604	0.304688	0.277247
	9	0.0894553	0.00569164	0.0837766	0.0902072	0.0868082	0.0970292		9	0.410644	0.0261274	0.406592	0.397601	0.403377	0.435005
	11	0.114276	0.0046683	0.120308	0.113083	0.114671	0.109041		11	0.526007	0.021488	0.583892	0.498431	0.53285	0.488854
	15	0.152624	0.00448517	0.151132	0.159247	0.149318	0.150799		15	0.701326	0.0206099	0.733488	0.701904	0.693846	0.676067
	19	0.187026	0.0078312	0.179394	0.190627	0.196275	0.181809		19	0.859501	0.0359892	0.870652	0.840217	0.912045	0.815091
	21	0.203303	0.00679186	0.197353	0.204074	0.199222	0.212562		21	0.934	0.0312027	0.957811	0.899485	0.925737	0.952967
	25	0.200757	0.0178763	0.203466	0.209434	0.215204	0.174924		25	0.923703	0.0822505	0.987481	0.923108	1	0.784225
	29	0.217086	0.00958623	0.206046	0.226879	0.212364	0.223053		29	0.996701	0.0440131	1	1	0.986806	1
	cCer		max	0.0206467	0.0248945	0.0197948	0.0166014		cCer		max
	time (min)	blue-UV-blue	stdev	series 1	series 2	series 3	series 4		time (min)	blue-UV-blue	stdev	series 1	series 2	series 3	series 4
	1	0.00354152	0.00271557	0.00171805	0.00757881	0.00228023	0.00258897		1	0.164698	0.126288	0.0832119	0.304438	0.115194	0.155949
	5	0.00438053	0.00178072	0.00292404	0.00663049	0.00498738	0.0029802		5	0.209859	0.0853093	0.141623	0.266344	0.251954	0.179516
	9	0.0057571	0.00152942	0.00525899	0.00778674	0.00413195	0.00585073		9	0.282167	0.0749601	0.254714	0.31279	0.20874	0.352425
	11	0.00985078	0.00310098	0.00723792	0.0136022	0.011192	0.00737102		11	0.47659	0.150028	0.350561	0.546395	0.565401	0.444001
	15	0.00923698	0.00351454	0.00796774	0.0144761	0.00749393	0.00701016		15	0.442063	0.168199	0.385909	0.581498	0.378581	0.422265
	19	0.0114149	0.00269244	0.0127004	0.0143056	0.00809828	0.0105553		19	0.558675	0.131775	0.61513	0.574651	0.409112	0.635809
	21	0.0179016	0.00554383	0.0131148	0.0248945	0.0197948	0.0138022		21	0.866649	0.268387	0.635203	1	1	0.831393
	25	0.0165105	0.00357678	0.0173466	0.018308	0.0191294	0.0112578		25	0.805025	0.174398	0.840166	0.735426	0.966385	0.678123
	29	0.0187218	0.00165787	0.0206467	0.0189315	0.0187075	0.0166014		29	0.926385	0.0820342	1	0.76047	0.945072	1
