# Supplementary material for: Optical manipulation of sphingolipid biosynthesis using photoswitchable ceramides
Source: eLife. 2019 Feb 5;8:e43230. doi: 10.7554/eLife.43230 (PMC6386522; doi:10.7554/eLife.43230)
Supplement: Figure 5—source data 1. [file elife-43230-fig5-data1.xlsx]

## Sheet: Figure 5d
	sample reaction nr	Average Intensity Cer	Volume	Volume + Background	Median Intensity	Average Intensity SM	Min Intensity	Max Intensity	Percent	Width	Height	Area	Average Intensity Cer	fraction SM /Cer	relative fraction SM/Cer	sample ID	average	rel stdev
20	12	lane 04	34276.7	34276.7	0.32	3.56	0	25.43	3.43	130	74	9620	96.26	0.0369832	0.128623	wt UV
8	10	lane 17	59622.2	59622.2	0.46	6.2	0	37.61	5.97	130	74	9620	127.11	0.0487767	0.169639	wt UV
25	11	lane 18	44830.5	44830.5	0.34	4.66	0	29.21	4.49	130	74	9620	107.23	0.043458	0.151141	wt UV	0.149801	0.0205409
23	1	lane 01	638.77	638.77	0.02	0.07	0	0.48	0.06	130	74	9620	3.87	0.0180879	0.0629071	wt DMSO
13	2	lane 11	1418.89	1418.89	0.02	0.15	0	1.25	0.14	130	74	9620	2.62	0.0572519	0.199114	wt DMSO
24	3	lane 12	1036.3	1036.3	0.07	0.11	0	0.49	0.1	130	74	9620	37.95	0.00289855	0.0100808	wt DMSO	0.0907008	0.0975336	not plotted
22	5	lane 02	1499.42	1499.42	0.06	0.16	0	1.01	0.15	130	74	9620	237.98	0.000672325	0.00233826	wt dark
12	4	lane 13	3493.41	3493.41	0.2	0.36	0	2	0.35	130	74	9620	340.12	0.00105845	0.00368115	wt dark
11	6	lane 14	2797.96	2797.96	0.25	0.29	0	0.93	0.28	130	74	9620	139.19	0.00208348	0.00724607	wt dark	0.00442183	0.00253636
21	8	lane 03	6312.06	6312.06	0.14	0.66	0	5.36	0.63	130	74	9620	117.59	0.00561272	0.0195203	wt blue
10	7	lane 15	12643.1	12643.1	0.33	1.31	0	8.19	1.27	130	74	9620	176.74	0.00741202	0.025778	wt blue
9	9	lane 16	7752.93	7752.93	0.31	0.81	0	4.37	0.78	130	74	9620	149.19	0.00542932	0.0188824	wt blue	0.0213936	0.00381039
16	22	lane 08	218660	218660	1.64	21.56	0	122.74	21.91	130	78	10140	89.14	0.241867	0.84118	SMS2 UV
2	23	lane 25	169540	169540	1.18	17.62	0	97.47	16.99	130	74	9620	61.28	0.287533	1	SMS2 UV
1	24	lane 26	151740	151740	0.98	15.77	0	89.08	15.2	130	74	9620	56.26	0.280306	0.974866	SMS2 UV	0.938682	0.0853692
19	14	lane 05	4448.52	4448.52	0.26	0.46	0	1.76	0.45	130	74	9620	5.54	0.0830325	0.288776	SMS2 DMSO
26	13	lane 19	1566.06	1566.06	0.1	0.16	0	0.69	0.16	130	74	9620	11.45	0.0139738	0.048599	SMS2 DMSO
7	15	lane 20	486.72	486.72	0.02	0.05	0	0.3	0.05	130	74	9620	10.2	0.00490196	0.0170484	SMS2 DMSO	0.118141	0.148614	not plotted
18	17	lane 06	10448.6	10448.6	0.27	1.09	0	6.99	1.05	130	74	9620	182.78	0.00596345	0.0207401	SMS2 dark
6	16	lane 21	9720.39	9720.39	0.27	1.01	0	6.3	0.97	130	74	9620	186.26	0.00542253	0.0188588	SMS2 dark
5	18	lane 22	2974.51	2974.51	0.16	0.31	0	1.53	0.3	130	74	9620	89.18	0.00347612	0.0120895	SMS2 dark	0.0172295	0.00454967
17	21	lane 07	63508.3	63508.3	1.18	6.6	0	36.56	6.36	130	74	9620	95.16	0.0693569	0.241214	SMS2 blue
4	19	lane 23	59990.5	59990.5	0.64	6.24	0	41.19	6.01	130	74	9620	165.5	0.0377039	0.131129	SMS2 blue
3	20	lane 24	58485.1	58485.1	0.7	6.08	0	36.32	5.86	130	74	9620	108.01	0.0562911	0.195773	SMS2 blue	0.189372	0.0553208
15	yeast ctrl	lane 09	70109.2	70109.2	0.11
14	yeast EV	lane 10	0.36	0.36	0
