# Supplementary material for: Optical manipulation of sphingolipid biosynthesis using photoswitchable ceramides
Source: eLife. 2019 Feb 5;8:e43230. doi: 10.7554/eLife.43230 (PMC6386522; doi:10.7554/eLife.43230)
Supplement: Figure 5—source data 2. [file elife-43230-fig5-data2.xlsx]

## Sheet: Figure 5f
	Name	Volume	Volume + Background	Median Intensity	Average Intensity SM	Min Intensity	Max Intensity	Percent	Width	Height	Area		Average Intensity Cer	SM as fraction of Cer	relative fraction SM/Cer	sample ID	average	stdev
15	lane 09	33633.8	33633.8	0.29	3.5	0	27.82	3.71	130	74	9620		20.99	0.166746	0.486692	yeast SMS2
14	lane 10	3.09	3.09	0	0	0	0.04	0	130	74	9620		1.64	0	0	yeast EV
20	lane 04	82743.4	82743.4	1.36	8.6	0	44.99	9.13	130	74	9620		81.57	0.105431	0.307728	wt UV
8	lane 17	79115.8	79115.8	1.48	8.22	0	42.81	8.73	130	74	9620		78.07	0.10529	0.307317	wt UV
25	lane 18	91380.2	91380.2	1.7	9.5	0	48.82	10.08	130	74	9620		90.18	0.105345	0.307477	wt UV	0.307507	0.000207159
23	lane 01	546.58	546.58	0.05	0.06	0	0.24	0.06	130	74	9620		1.7	0.0352941	0.103015	wt DMSO
13	lane 11	900.66	900.66	0.05	0.09	0	0.5	0.1	130	74	9620		2.53	0.0355731	0.10383	wt DMSO
24	lane 12	297.2	297.2	0.02	0.03	0	0.17	0.03	130	74	9620		5.7	0.00526316	0.0153619	wt DMSO	0.0740689	0.0508434	not plotted
22	lane 02	2681.95	2681.95	0.26	0.28	0	0.95	0.3	130	74	9620		70.04	0.00399772	0.0116684	wt dark
12	lane 13	2320.86	2320.86	0.22	0.24	0	0.89	0.26	130	74	9620		106.56	0.00225225	0.00657379	wt dark
11	lane 14	2679.63	2679.63	0.27	0.28	0	1.03	0.3	130	74	9620		80.81	0.00346492	0.0101133	wt dark	0.00945182	0.00261091
21	lane 03	22507.8	22507.8	0.49	2.34	0	53.94	2.48	130	74	9620		88.66	0.026393	0.0770348	wt blue
10	lane 15	27406.6	27406.6	0.84	2.85	0	21.86	3.02	130	74	9620		106.11	0.0268589	0.0783948	wt blue
9	lane 16	16696.4	16696.4	0.56	1.74	0	13.17	1.84	130	74	9620		82.55	0.0210781	0.0615221	wt blue	0.0723172	0.00937358
16	lane 08	141061	141061	2.74	13.91	0	70.33	15.57	130	78	10140		40.6	0.342611	1	SMS2 UV
2	lane 25	93493.9	93493.9	2.41	9.72	0	45.05	10.32	130	74	9620		30.86	0.314971	0.919325	SMS2 UV
1	lane 26	138624	138624	2.47	14.41	0	70.49	15.3	130	74	9620		42.95	0.335506	0.979264	SMS2 UV	0.966196	0.0418947
19	lane 05	1873.61	1873.61	0.16	0.19	0	0.73	0.21	130	74	9620		2.51	0.0756972	0.220942	SMS2 DMSO
26	lane 19	3334.63	3334.63	0.25	0.35	0	1.2	0.37	130	74	9620		1.35	0.259259	0.756716	SMS2 DMSO
7	lane 20	1655.26	1655.26	0.11	0.17	0	0.75	0.18	130	74	9620		2.2	0.0772727	0.225541	SMS2 DMSO	0.401067	0.30801	not plotted
18	lane 06	11821.9	11821.9	0.52	1.23	0	8.58	1.3	130	74	9620		35.62	0.0345312	0.100788	SMS2 dark
6	lane 21	10561.1	10561.1	0.44	1.1	0	6.39	1.17	130	74	9620		51.09	0.0215306	0.0628428	SMS2 dark
5	lane 22	6569.75	6569.75	0.35	0.68	0	4.19	0.72	130	74	9620		34.51	0.0197044	0.0575126	SMS2 dark	0.0737146	0.0235975
17	lane 07	69120.2	69120.2	1.39	7.19	0	39.05	7.63	130	74	9620		43.01	0.16717	0.487931	SMS2 blue
4	lane 23	35261.3	35261.3	1.09	3.67	0	20.23	3.89	130	74	9620		28.54	0.128591	0.375328	SMS2 blue
3	lane 24	29887.6	29887.6	1.29	3.11	0	21.46	3.3	130	74	9620		22.26	0.139712	0.407788	SMS2 blue	0.423682	0.0579597
