# Supplementary material for: Optical manipulation of sphingolipid biosynthesis using photoswitchable ceramides
Source: eLife. 2019 Feb 5;8:e43230. doi: 10.7554/eLife.43230 (PMC6386522; doi:10.7554/eLife.43230)
Supplement: Figure 5—source data 3. [file elife-43230-fig5-data3.xlsx]

## Sheet: Figure 5h
plotted in graph						relative fraction SM									fraction SM
						exp dd. 2017-11-24	exp dd. 2017-11-28	exp dd. 2017-12-05		exp dd. 2017-11-24	exp dd. 2017-11-28	exp dd. 2017-12-05			exp dd. 2017-11-24	exp dd. 2017-11-28	exp dd. 2017-12-05		exp dd. 2017-11-24	exp dd. 2017-11-28	exp dd. 2017-12-05
condition	CaCer-1	cCer	rel stdev	rel stdev		caCer-1	caCer-1	caCer-1	rel stdev	cCer	cCer	cCer	rel stdev		caCer-1	caCer-1	caCer-1	stdev	cCer	cCer	cCer	stdev
dark	0.182023	1	0.0310202	0.306408		0.183069	0.168045	0.194955	0.0310202	1	1	1	0.306408		0.00596396	0.00737983	0.00842846	0.0012368	0.00901712	0.0156935	0.0169156	0.00425153
blue-UV	1	0.790314	0.159314	0.228898		1	1	1	0.159314	0.809503	0.8414	0.720039	0.228898		0.0325777	0.0439157	0.0432329	0.00635804	0.00729938	0.0132045	0.0121799	0.00315539
UV-blue	0.329721	0.893902	0.00530221	0.346047		0.395244	0.289935	0.303983	0.00530221	0.799347	0.895074	0.987286	0.346047		0.0128761	0.0127327	0.0131421	0.000207717	0.0072078	0.0140468	0.0167005	0.00489772
														max	0.0325777	0.0439157	0.0432329		0.00901712	0.0156935	0.0169156
