# Supplementary material for: Optical manipulation of sphingolipid biosynthesis using photoswitchable ceramides
Source: eLife. 2019 Feb 5;8:e43230. doi: 10.7554/eLife.43230 (PMC6386522; doi:10.7554/eLife.43230)
Supplement: Figure 6—source data 1. [file elife-43230-fig6-data1.xlsx]

## Sheet: Figure 6d
exp ID	probe	Average Intensity GlcCer	local background	Average bg corrected GlcCer	Average Intensity Cer	fraction GlcCer /Cer	relative fraction GlcCer/Cer	sample ID	sample ID full	average	rel stdev
20180528_2nd_Photoswitch	caCer-1	547.09	45.71	501.38	2192.43	0.228687	0.859478	UV
20180528_2nd_Photoswitch	caCer-1	397.03	42.15	354.88	1765.99	0.200952	0.755243	UV
20180523_TLC_Quantitation	caCer-1	773.9	59.58	714.32	2684.64	0.266077	1	UV	caCer-1 UV	0.871573	0.122826
20180528_2nd_Photoswitch	caCer-1	112.79	39.13	73.66	2374.78	0.0310176	0.116574	dark
20180528_2nd_Photoswitch	caCer-1	92.78	35.34	57.44	2739.18	0.0209698	0.078811	dark
20180523_TLC_Quantitation	caCer-1	169.86	49.4	120.46	2847.99	0.0422965	0.158964	dark	caCer-1 dark	0.118116	0.0400985
20180528_2nd_Photoswitch	caCer-1	218.45	35.47	182.98	2380.35	0.076871	0.288906	blue
20180528_2nd_Photoswitch	caCer-1	199.28	40.09	159.19	3045.85	0.0522646	0.196427	blue
20180523_TLC_Quantitation	caCer-1	393.47	44.43	349.04	2893.91	0.120612	0.453298	blue	caCer-1 blue	0.312877	0.130102
20180612_caCer3_repeat_duplicate	caCer-3	207.71	76.51	131.2	3043.93	0.0431022	0.984944	UV
20180612_caCer3_repeat_duplicate	caCer-3	231.72	79.92	151.8	3468.84	0.043761	1	UV
11.06.2018 removed from analysis								UV	caCer-3 UV	0.992472	0.010646
20180612_caCer3_repeat_duplicate	caCer-3	132.81	75.54	57.27	2989.69	0.0191558	0.437737	dark
20180612_caCer3_repeat_duplicate	caCer-3	115.37	72.67	42.7	3182.81	0.0134158	0.30657	dark
11.06.2018 removed from analysis								dark	caCer-3 dark	0.372154	0.0927493
20180612_caCer3_repeat_duplicate	caCer-3	165.01	81.64	83.37	3693.63	0.0225713	0.515785	blue
20180612_caCer3_repeat_duplicate	caCer-3	156.01	80.285	75.725	2980.05	0.0254106	0.580668	blue
11.06.2018 removed from analysis								blue	caCer-3 blue	0.548227	0.0458794
20180712_cCer_caCer3_n=3	cCer	484.41	195.26	289.15	7033.76	0.0411089	0.526888	UV
20180712_cCer_caCer3_n=3	cCer	345.13	142.43	202.7	4770.5	0.0424903	0.544593	UV
11.06.2018 removed from analysis	cCer							UV	cCer UV	0.535741	0.0125197
20180712_cCer_caCer3_n=3	cCer	388.17	202.62	185.55	4833.38	0.0383893	0.492031	dark
20180712_cCer_caCer3_n=3	cCer	373.14	164.07	209.07	5099.78	0.0409959	0.52544	dark
11.06.2018 removed from analysis	cCer							dark	cCer dark	0.508735	0.0236234
20180712_cCer_caCer3_n=3	cCer	315.06	120.67	194.39	4202.05	0.0462608	0.592919	blue
20180712_cCer_caCer3_n=3	cCer	350.7	149.35	201.35	2580.68	0.0780221	1	blue
11.06.2018 removed from analysis	cCer							blue	cCer blue	0.796459	0.28785
note data 2018-06-11 not in linear range for ceramide signal, excluded from analysis
